# Supplementary material for: The diverging role of increasing wildfire smoke to ambient PM2.5 exposure disparity in California, 2006 to 2018
Source: PLOS Clim. Author manuscript; Available in PMC 2026 Jun 18. (PMC13274699; doi:10.1371/journal.pclm.0000796)
Supplement: S1_File — S1 File. S4 Fig - S14 Fig. Rank-rank comparisons of PM2.5 concentrations between 2006 and all years between 2007 and 2017: A) total PM2.5; B) non-wildfire PM2.5; and C) wildfire PM2.5. The red line is the 45° line. [file NIHMS2173162-supplement-S1_File.zip]

Archive with 12 entries (11 files):
- S1 File/
- S1 File/S10_Fig.tif
- S1 File/S11_Fig.tif
- S1 File/S12_Fig.tif
- S1 File/S13_Fig.tif
- S1 File/S14_Fig.tif
- S1 File/S4_Fig.tif
- S1 File/S5_Fig.tif
- S1 File/S6_Fig.tif
- S1 File/S7_Fig.tif
- S1 File/S8_Fig.tif
- S1 File/S9_Fig.tif
